# Supplementary material for: Using social media to estimate Zika's impact on tourism: #babymoon, 2014-2017
Source: PLoS One. 2019 Feb 21;14(2):e0212507. doi: 10.1371/journal.pone.0212507 (PMC6383918; doi:10.1371/journal.pone.0212507)
Supplement: S1 Dataset — Variables include Year_Month, Babymoon (mean Google Trend Index score for “babymoon”), Zika_baby (mean Google Trend Index score for “zika baby”), Zika (mean Google Trend Index score for “Zika”), and Microcephaly (mean Google Trend Index score for “microcephaly”). (CSV) [file pone.0212507.s001.csv]

Year_Month	Zika baby	Babymoon	Zika	Microcephaly
2014_1	0	52	0	2.5
2014_2	0	56.5	0	2.5
2014_3	0	50.8	0	2.6
2014_4	0	48.75	0	2.5
2014_5	0	46	0	2
2014_6	0	53.4	0	1.8
2014_7	0	44.25	0	2.25
2014_8	0	45.4	0	2.4
2014_9	0	40.25	0	3
2014_10	0	34.5	0	5
2014_11	0	37.8	0	3
2014_12	0	45	0	4.25
2015_1	0	55	0	2.5
2015_2	0	48.5	0	2
2015_3	0	47.2	0	2
2015_4	0	42.25	0	2.25
2015_5	0	47.2	0	1.8
2015_6	0	53.5	0	2.25
2015_7	0	52.5	0	2.25
2015_8	0	46.8	0	2
2015_9	0	42.5	0	3.5
2015_10	0	43.5	0	3.25
2015_11	0	34	0	3.6
2015_12	0	43	0.5	7.25
2016_1	21.6	70.4	38	50.8
2016_2	24.25	54	31	36.5
2016_3	13.75	55.5	13.25	11
2016_4	24.75	60.5	16.75	15.75
2016_5	43.2	53.2	20.6	16
2016_6	34	46.5	19.75	11.5
2016_7	30	56.2	27.6	14
2016_8	47	46.75	33	17.75
2016_9	22.25	51	17.25	12
2016_10	8.8	48	8	7.4
2016_11	7	43.5	6.25	5.75
2016_12	5.25	54	4.75	4.5
2017_1	5	73.6	4.8	4
2017_2	4.5	73.25	4	4.75
2017_3	5.5	65.5	4	4.75
2017_4	4.8	65.6	4.2	4.8
2017_5	5.75	65.5	4	4
2017_6	5.5	74	4.25	3.5
2017_7	5.8	78	4.2	3.2
2017_8	4.5	68.25	3.25	3
2017_9	3.5	47.5	2.25	4.25
2017_10	2.8	53.6	2	3.8
2017_11	2.5	57.5	2	3.25
2017_12	3.2	68.8	2.2	3.2
